# Supplementary material for: Fibroblast Growth Factor 9 Inhibited Apoptosis in Random Flap via the ERK1/2–Nrf2 Pathway to Improve Tissue Survival
Source: J Clin Med. 2023 Jan 19;12(3):809. doi: 10.3390/jcm12030809 (PMC9917905; doi:10.3390/jcm12030809)
Supplement: Supplementary file 1 [file jcm-12-00809-s001.zip]

Archive with 1 entries (1 files):
- jcm-2110749-supplementary.pdf
